# Supplementary material for: Accurate and Rapid Genetic Tracing the Authenticity of Floral Originated Honey with the Molecular Lateral Flow Strip
Source: Biosensors (Basel). 2022 Nov 4;12(11):971. doi: 10.3390/bios12110971 (PMC9688305; doi:10.3390/bios12110971)
Supplement: Supplementary file 1 [file biosensors-12-00971-s001.zip]

Archive with 1 entries (1 files):
- biosensors-1949261-supplementary.pdf
